# Supplementary material for: Cochlear coverage with lateral wall cochlear implant electrode arrays affects post-operative speech recognition
Source: PLoS One. 2023 Jul 12;18(7):e0287450. doi: 10.1371/journal.pone.0287450 (PMC10337941; doi:10.1371/journal.pone.0287450)
Supplement: S2 File — (XLSX) [file pone.0287450.s002.xlsx]

## Sheet: Sheet1
	CDL	2TL	1TL	IEL	IED_rel	IA	CCL	CC	dist_basal_to_rw_M12	electrode_array	implant_age	ipsi_impaired_duration	gender	fmt_M12	hsm_10_db_M12	db_opt_headphones	delta_M12_headphones	date_diff_pre	date_diff_post	intracochlear_electrodes	activated_contacts_M12	sum_activated_contacts_M12	min_activated_contact_M12	max_activated_contact_M12	contra_masked	lf_pta_pre	lf_pta_post
0	40.3467	35.9646	22.8469	17.7	0.778768	315	20.8618	0.517062	0	FLEX24	65.3319	19.3214	female	50	10.37	65	-15	19	371	10	1-11	11	1	11	FALSE	63.3333
1	39.6203	35.1623	21.7729	17.4	0.917726	343	21.0675	0.531735	1.8398	FLEX20	74.2466	69.05	male	70	71.7	30	40	243	352	12	12	12	1	12	FALSE	80	101.667
2	42.7448	37.2755	24.1471	17.7	0.93573	311	21.8974	0.512283	4.83692	FLEX20	28.6248	20.5288	female	90	43.39	60	30	20	424	12	1-10	10	1	10	FALSE	40	73.3333
3	33.6371	31.6461	20.4428	18.2	0.958847	377	21.0512	0.625833	2.63366	FLEX20	44.2884	5.54426	female	70	75.47	55	15	17	388	12	1-11	11	1	11	FALSE	66.6667	103.333
4	37.0384	34.091	22.0895	15.8	0.838341	281	18.737	0.505882	1.21784	FLEX20	69.6797	30.3771	female	10	0	10	0	29	351	11	1-11	11	1	11	TRUE	70	95
5	39.9631	36.1929	23.3139	19	0.997524	356	23.1414	0.579068	2.32846	FLEX20	19.3816	15.116	female	40	28.3	25	15	34	367	12	12	12	1	12	FALSE	46.6667	58.3333
6	38.8304	35.4687	22.5526	21.2	0.926874	407	24.4719	0.630225	4.13932	FLEX24	69.5976	19.1243	female	30		5	25	0	379	12	1-10	10	1	10	FALSE	61.6667	92.5
7	39.3137	36.7695	23.5667	27.5	1.02458	580	32.5305	0.827459	4.62936	FLEX28	84.2509	14.1632	male	60	49.05	10	50	0	366	12	12	12	1	12	FALSE	66.6667	93.3333
8	40.3201	36.1922	22.8005	18.2	0.959072	340	21.9255	0.543786	1.87025	FLEX20	61.0581	32.217	male	15	9.43	25	-10	4	358	12	12	12	1	12	FALSE	48.3333	65
9	38.9621	34.9001	22.8887	24.4	0.913456	515	28.7443	0.73775	1.05756	FLEX28	72.4313	3.25537	male	30	33.01	5	25	0	352	12	12	12	1	12	TRUE	80	105
10	37.5192	34.2254	22.4266	26.4	0.98474	630	31.9136	0.850595	3.49519	FLEX28	53.7232	32.2772	female	50	19.81	10	40	0	414	12	12	12	1	12	FALSE	32.5	63.3333
11	39.6718	37.0778	23.5112	24.1	0.902713	472	28.3741	0.71522	0.919809	FLEX28	77.1268	4.29304	male	60	27.35	30	30	90	367	12	12	12	1	12	TRUE	82.5	106.667
12	36.864	32.8274	20.8233	20.6	0.899749	465	24.6182	0.66781	1.47899	FLEX24	44.595	20.3947	female	60	83	15	45	0	385	12	1-11	11	1	11	TRUE	55	91.6667
13	33.0838	33.0838	22.6202	18	0.950168	373	23.1241	0.698956	1.41716	FLEX20	74.0932	22.0374	female	50	30.18	5	45	0	365	12	12	12	1	12	FALSE	55	73.3333
14	41.3177	37.3571	24.3911	24.8	1.07521	462	28.4249	0.687959	3.74056	FLEX24	68.0972	32.4825	male	40	15.09	55	-15	26	367	12	12	12	1	12	FALSE	70	76.6667
15	38.6272	33.9425	22.8871	21.9	0.954805	452	25.8485	0.66918	3.11611	FLEX24	73.7729	17.5609	female	55	46.22	60	-5	0	358	12	1-11	11	1	11	FALSE	70	95
16	40.2616	34.7499	22.374	25.9	0.966481	547	29.2414	0.726285	1.96082	FLEX28	77.3075	27.5625	female	35		55	-20	22	379	12	12	12	1	12	FALSE	70	106.667
17	40.556	35.8736	23.295	26.1	0.973737	557	30.7199	0.757471	2.22131	FLEX28	77.2993	18.6369	female	25	0	0	25	0	393	12	12	12	1	12	FALSE	82.5	106.667
18	39.3043	35.54	22.4988	19	0.999987	383	23.4071	0.595537	2.70757	FLEX20	70.2848	3.395	female	20	40.56				388	12	12	12	1	12	FALSE	72.5	100
19	37.8954	35.9825	23.3143	17.1	0.904192	311	21.1554	0.558257	2.46117	FLEX20	47.0591	40.0583	female	65	45.28	0	65	0	381	12	1-11	11	1	11	FALSE	71.6667	90
20	35.4673	34.4156	22.5459	24.3	1.05246	512	28.3286	0.798723	2.81356	FLEX24	78.6957	50	female	50	45.28				372	12	12	12	1	12	FALSE	110	110
21	40.0161	35.7395	23.6267	25.6	0.956126	613	32.4903	0.81193	2.64849	FLEX28	53.0415	46.7032	male	95	66.03	20	75	38	367	12	12	12	1	12	FALSE	72.5	100
22	37.3604	35.5898	24.1374	26.1	0.974457	587	32.154	0.860645	4.09888	FLEX28	77.4828	10.3383	female	25	5.6	25	0	0	359	12	12	12	1	12	FALSE	75	103.333
23	39.1611	34.7286	22.4883	21.6	0.939645	420	24.7858	0.63292	1.18056	FLEX24	69.5921	7.87422	female	5	0	0	5	29	359	12	12	12	1	12	FALSE	65	91.6667
24	37.3206	33.2195	21.5211	16.3	0.864918	326	20.1588	0.540153	1.0644	FLEX20	60.3298	19.0066	male	25	52.83	0	25	0	360	12	12	12	1	12	FALSE	62.5	81.6667
25	41.475	36.0693	23.5404	18.7	0.983469	345	22.8948	0.552014	3.8222	FLEX20	74.9858	24.6138	male	20	0	60	-40	0	372	12	12	12	1	12	FALSE	50	93.3333
26	38.8472	35.3416	22.8676	24.7	0.926729	585	31.2138	0.803503	2.53486	FLEX28	57.9396	23.0477	male	85					358	12	12	12	1	12	FALSE	105	106.667
27	38.5523	33.854	21.9995	21.7	0.946503	479	26.2572	0.68108	1.0757	FLEX24	63.3798	4.41624	female	55	74.5	0	55	0	379	12	12	12	1	12	TRUE	105	97.5
28	40.9744	37.3593	24.348	25.6	0.958289	540	31.3447	0.764983	2.57661	FLEX28	65.0883	23.086	male	70	75				381	12	12	12	1	12	TRUE	86.6667	110
29	39.3202	35.2988	23.1376	25.8	0.964643	587	31.3103	0.796291	3.1931	FLEX28	62.761	10.0864	male	35	69.8	0	35	17	429	12	12	12	1	12	FALSE	81.6667	88.3333
30	40.7438	36.4901	23.1213	22.3	0.972895	459	27.0665	0.664309	1.69887	FLEX24	57.6987	33.1205	female	70	28.3	40	30	54	358	12	12	12	1	12	FALSE	45	58.3333
31	45.6644	38.0663	24.1241	22.5	0.980145	415	26.4412	0.579033	1.83191	FLEX24	78.901	15.1242	female	25	28.3	0	25	58	330	12	12	12	1	12	FALSE	46.6667	61.6667
32	39.2274	36.0105	23.2935	23	1.00145	439	26.6761	0.680038	1.85606	FLEX24	50.706	11.1351	female	60	51.88	0	60	0	367	12	12	12	1	12	FALSE	70	80
33	39.3726	36.9859	23.37	18.3	0.963847	342	22.5515	0.57277	3.11505	FLEX20	72.5545	16.1564	female	40	33.01	15	25	0	361	12	12	12	1	12	FALSE	96.6667	102.5
34	38.6735	34.6315	22.6127	26.9	1.00347	617	31.725	0.820328	4.29533	FLEX28	69.2718	15.179	male	65	83.01	15	50	2	351	12	12	12	1	12	FALSE	85	106.667
35	39.0556	36.2725	23.7446	25.9	0.966313	568	31.6991	0.81164	2.81617	FLEX28	63.1416	5.7852	female	15	13.2	30	-15	28	388	12	12	12	1	12	FALSE	100	107.5
36	40.2655	35.7023	22.9794	25.6	0.958652	548	30.2178	0.750465	3.0292	FLEX28	44.0967	32.1239	female	55					379	12	12	12	1	12	FALSE	88.3333	101.667
37	35.4452	34.6392	22.4825	22.6	0.982486	472	26.8026	0.75617	1.52459	FLEX24	77.721	35.2916	female	5	0	0	5	54	366	12	12	12	1	12	FALSE	96.6667	101.667
38	38.7412	34.4729	21.7076	17.3	0.9157	344	21.0572	0.543536	2.32427	FLEX20	68.1848	6.30814	female	70	66.03	75	-5	0	518	12	12	12	1	12	FALSE	38.3333	93.3333
39	42.0119	38.783	24.9186	25.9	0.968322	498	30.6703	0.730038	3.01419	FLEX28	70.8105	10.3685	male	45	41.5	10	35	110	374	12	12	12	1	12	TRUE	66.6667	86.6667
40	40.2743	37.523	23.7049	24.7	0.925179	495	29.252	0.726318	0.740567	FLEX28	40.6607	38.4457	male	55	57	10	45	0	375	12	12	12	1	12	FALSE	78.3333	106.667
41	42.7855	36.9714	23.8466	25.7	0.959564	541	31.0787	0.726384	2.59474	FLEX28	70.6517	31.4832	female	55	81.13	5	50	0	483	12	12	12	1	12	FALSE	75	96.6667
42	39.9709	36.2501	23.2709	25.5	0.954632	537	30.4968	0.762977	2.44868	FLEX28	82.0167	5.0706	male	70	69	25	45	42	367	12	12	12	1	12	FALSE	78.3333	91.6667
43	38.9197	35.1535	23.2762	22.3	0.972821	430	26.1532	0.671979	2.99366	FLEX24	48.5102	43.4862	female	70	76.41	60	10	0	385	12	1-11	11	1	11	FALSE	65	90
44	36.9702	32.9663	21.4937	25.7	0.962383	662	31.4047	0.849461	3.01347	FLEX28	86.1838	10.5026	female	25	23	50	-25	69	374	12	12	12	1	12	FALSE	70	106.667
45	42.0152	36.697	23.6497	22.1	0.960568	421	26.1855	0.623239	0.854879	FLEX24	74.0303	33.6708	male	30	8.49	20	10	4	358	12	12	12	1	12	FALSE	68.3333	86.6667
46	39.0822	35.5744	22.9214	26.5	0.988375	624	32.8276	0.839963	3.13965	FLEX28	69.6688	2.73243	male	75	97.16	65	10	104	344	12	12	12	1	12	TRUE	77.5	110
47	37.082	34.686	22.3195	24.7	0.926317	543	29.4843	0.79511	2.06554	FLEX28	69.0418	42.8127	female	75	71.69	0	75	90	344	12	12	12	1	12	FALSE	46.6667	98.3333
48	40.4149	36.5303	23.4989	22.9	0.996237	474	28.0534	0.694136	1.33906	FLEX24	73.6333	20.8902	male	45	33.96	30	15	17	332	12	12	12	1	12	FALSE	57.5	100
49	40.9097	36.6079	24.0517	24.4	1.05958	497	29.3817	0.718208	4.47716	FLEX24	73.5785	33.9254	female	50	65.09	45	5	5	395	12	1-11	11	1	11	FALSE	62.5	98.3333
50	38.2831	35.0187	22.2991	26	0.972163	586	30.8475	0.805772	5.22164	FLEX28	62.3558	24.9615	female	70	62.26	5	65	15	343	12	1-11	11	1	11	FALSE	91.6667	106.667
51	37.8632	36.0925	23.2067	25.7	0.961	544	30.4833	0.805092	2.62725	FLEX28	62.7857	15.0256	male	75	48	0	75	171	373	12	12	12	1	12	TRUE	103.333	106.667
52	37.2039	34.0623	22.4116	25.5	0.953744	648	32.0421	0.861256	2.32728	FLEX28	59.9602	12.0413	male	75	71.69	25	50	33	368	12	12	12	1	12	FALSE	87.5	106.667
53	41.0218	37.0896	24.1276	26	0.969975	518	30.4791	0.742998	2.4302	FLEX28	63.9356	11.0776	male	70	61.32	0	70	140	351	12	12	12	1	12	FALSE	95	106.667
54	36.6759	34.2229	22.5432	26.4	0.986634	599	31.0537	0.846706	2.35371	FLEX28	26.0704	20.0771	female	85	91.5	45	40	214	331	12	12	12	1	12	TRUE	95	110
55	38.6132	36.106	23.4839	23	1.00162	456	27.423	0.710196	1.36167	FLEX24	76.1631	59.1415	male	75	58.49	0	75	45	346	12	12	12	1	12	FALSE	76.6667	88.3333
56	35.4941	32.6917	21.1257	22.2	0.967155	498	25.9871	0.732151	2.54976	FLEX24	62.6652	34.1417	female	85		60	25	0	345	12	1-11	11	1	11	FALSE	65	83.3333
57	39.6455	36.2139	23.4271	25	0.936592	495	28.9207	0.729483	2.0569	FLEX28	61.7699	34.1527	male	95	71.69				338	12	12	12	1	12	FALSE	57.5	105
58	39.7227	35.8859	23.3685	26.2	0.977121	582	31.5873	0.795195	2.78673	FLEX28	84.1277	5.24309	male	70	33	35	35	1	316	12	12	12	1	12	FALSE	97.5	95
59	39.8175	36.8139	23.7108	25.3	0.944803	536	30.6918	0.770811	3.93254	FLEX28	61.5208	15.3268	female	35	25.47	20	15	0	329	12	1-11	11	1	11	FALSE	60	78.3333
60	39.4221	35.5026	21.9683	26.7	0.996523	535	29.0007	0.735645	1.6276	FLEX28	64.8063	32.3456	male	95	91.5	30	65	0	317	12	12	12	1	12	FALSE	70	106.667
61	40.3628	36.1951	23.179	26.8	1.00013	573	31.4514	0.779217	2.54043	FLEX28	62.1176	5.3663	male	35	51.88	50	-15	30	358	12	12	12	1	12	FALSE	75	88.3333
62	36.8935	35.135	22.5306	25.7	0.960588	601	31.7849	0.861532	2.32939	FLEX28	58.8431	20.4029	female	35	16.03	15	20	0	331	12	12	12	1	12	FALSE	56.6667	78.3333
63	41.3956	36.7348	23.6863	24	0.901218	503	29.4084	0.710424	0.632306	FLEX28	63.1991	59.4208	female	80	76.41	50	30	0	386	12	12	12	1	12	FALSE	80	100
64	38.4153	35.2782	22.595	26.4	0.987468	590	31.1892	0.811894	2.96052	FLEX28	54.5637	8.4218	female	85	70	50	35	1	345	12	12	12	1	12	FALSE	75	86.6667
65	38.2324	36.2006	23.6146	26.4	0.986021	559	31.3384	0.819682	2.92717	FLEX28	65.6851	21.4269	male	90	91.5	30	60	0	331	12	12	12	1	12	TRUE	75	106.667
66	35.9681	31.7769	20.55	26.2	0.977505	668	30.3881	0.844861	3.64766	FLEX28	43.6915	43.6915	female	30	46.22				371	12	12	12	1	12	FALSE	68.3333	68.3333
67	39.1912	36.1865	23.3631	25.7	0.960938	564	31.5073	0.803937	2.54453	FLEX28	55.8588	10.5519	female	70	79.24	10	60	4	339	12	12	12	1	12	FALSE	71.6667	106.667
68	42.4534	39.1117	24.8339	27.8	1.03562	503	31.355	0.738573	3.50385	FLEX28	52.5651	17.1995	male	90	81.13	45	45	0	352	12	12	12	1	12	FALSE	45	91.6667
69	38.6354	36.7608	24.0708	26.5	0.988566	547	31.3787	0.812176	2.83519	FLEX28	35.7269	17.7115	female	55	41.5				471	12	12	12	1	12	FALSE	73.3333	83.3333
70	36.6044	34.3701	22.4003	25.7	0.961152	583	30.5653	0.835018	2.44817	FLEX28	80.4014	11.7484	female	25	7.54	10	15	1	343	12	12	12	1	12	FALSE	58.3333	96.6667
71	39.9022	35.6002	23.0236	21.7	0.817375	453	26.6365	0.667543	3.91984	FLEX28	40.9208	24.8492	female	55	54.71	0	55	133	287	10	1-9	9	1	9	TRUE	90	110
72	37.9075	34.6202	22.3372	20.7	0.905375	420	24.6061	0.649111	2.30267	FLEX24	76.4834	17.8621	female	40	38.67	15	25	196	374	12	1-11	11	1	11	FALSE	43.3333	66.6667
73	40.0163	36.8012	23.9818	26.5	0.988147	527	30.7782	0.769141	3.19586	FLEX28	83.4322	24.8657	female	35	18.86	5	30	63	388	12	12	12	1	12	FALSE	92.5
74	38.8503	35.6279	23.7338	24.8	0.927227	508	29.5135	0.759673	2.00821	FLEX28	60.2641	29.9007	female	80	77.36				365	12	12	12	1	12	FALSE	71.6667	93.3333
75	39.8641	37.6236	23.6322	25.9	0.969552	535	31.0199	0.778142	2.49047	FLEX28	49.8901	0.925413	male	70	53.77	5	65	2	274	12	12	12	1	12	TRUE	76.6667	101.667
76	38.8429	35.8946	23.2761	26.4	0.984181	587	31.9402	0.822291	3.45489	FLEX28	61.529	14.9599	female	75	73.58	15	60	0	379	12	12	12	1	12	FALSE	76.6667	96.6667
77	39.999	38.2945	24.8212	25.9	0.969144	493	30.4866	0.762184	2.87753	FLEX28	60.1299	21.0381	male	45	67.92	0	45	1	395	12	12	12	1	12	FALSE	78.3333	91.6667
78	36.2458	33.4482	22.531	27.2	1.01511	590	30.1667	0.83228	3.68925	FLEX28	79.4623	30.1553	female	50	34	0	50	43	288	12	12	12	1	12	FALSE	75	106.667
79	38.1802	35.5272	22.8426	21.7	0.818513	421	25.2907	0.662404	3.19985	FLEX28	72.7051	22.2318	female	35	38	20	15	1	380	11	1-10	10	1	10	FALSE	66.6667	78.3333
80	38.7491	35.5953	22.7631	24.8	0.929306	521	29.2598	0.755108	1.66808	FLEX28	69.896	22.2866	female	60	66.89	15	45	1	386	12	12	12	1	12	FALSE	61.6667	106.667
81	35.6947	34.3323	22.014	25.2	0.943754	578	30.0658	0.842305	2.36666	FLEX28	88.5576	22.3057	female	60	13				381	12	12	12	1	12	FALSE	103.333	106.667
82	41.7848	37.7716	24.3248	27.5	1.02437	536	31.4514	0.7527	3.91765	FLEX28	61.5646	37.3478	male	60	17.92	40	20	72	494	12	12	12	1	12	FALSE	76.6667	106.667
83	37.664	35.0222	22.659	23.2	1.0067	484	27.5175	0.730603	2.78699	FLEX24	52.8936	10.3849	female	65	72.64	35	30	0	500	12	12	12	1	12	FALSE	26.6667	81.6667
84	34.8327	33.0386	21.1497	25.1	0.93914	620	30.2606	0.868739	2.37003	FLEX28	76.4889	10.404	female	35	33.96	0	35	79	392	12	12	12	1	12	FALSE	76.6667	106.667
85	39.1466	35.399	22.3672	26	0.97109	569	30.4222	0.777134	2.71983	FLEX28	76.3411	26.4564	male	40	39	30	10	11	367	12	12	12	1	12	FALSE	83.3333	93.3333
86	39.4677	35.2473	22.6401	27.4	1.02277	665	33.6398	0.852337	4.74838	FLEX28	59.0265	49.0852	female	65	33	80	-15	15	401	12	12	12	1	12	FALSE	67.5	110
87	40.9899	37.5972	24.5022	26.6	0.993128	544	32.3091	0.78822	3.34674	FLEX28	44.5293	39.5162	female	80	83.01	35	45	161	371	12	12	12	1	12	FALSE	61.6667	93.3333
88	40.887	35.9248	22.7565	25	0.934947	548	30.2545	0.739955	2.26526	FLEX28	74.0166	60.5598	male	65	50	55	10	31	351	12	12	12	1	12	FALSE	61.6667	93.3333
89	39.9683	36.6963	23.6159	25.4	0.949704	552	31.2225	0.781181	2.69936	FLEX28	59.7932	35.705	female	85					358	12	12	12	1	12	FALSE	71.6667	80
90	39.2067	36.1562	23.8629	26	0.969949	547	30.7807	0.785087	2.63411	FLEX28	66.9117	54.8567	female	45					385	12	12	12	1	12	FALSE	106.667
91	41.2492	36.7809	23.6075	27.8	1.03577	597	32.7056	0.792878	3.85631	FLEX28	65.2224	20.9395	male	70	65	15	55	1	365	12	12	12	1	12	FALSE	75	106.667
92	41.3542	38.1337	24.5472	26.5	0.989388	547	32.4655	0.78506	2.7157	FLEX28	80.1303	10.133	female	5					371	12	12	12	1	12	FALSE	95	106.667
93	40.1985	36.7539	24.2101	26.1	0.975641	480	29.3159	0.729277	2.6794	FLEX28	66.9555	56.9895	female	50	70.75				382	12	12	12	1	12	FALSE	103.333
94	36.0183	33.2323	21.0299	26.2	0.978666	645	31.1651	0.865258	3.16363	FLEX28	56.4064	15.7977	female	100	60.37	20	80	130	382	12	12	12	1	12	FALSE	76.6667	110
95	40.7631	38.3963	24.8515	25.8	0.965396	548	32.8102	0.804901	2.82662	FLEX28	72.6531	29.8788	male	45	40.56				541	12	12	12	1	12	FALSE	60	85
96	40.6218	37.5013	24.0868	26.5	0.988262	545	32.0558	0.789126	3.79448	FLEX28	60.3928	58.3941	female	60	80.19	10	50	1	361	12	12	12	1	12	FALSE	73.3333	86.6667
97	41.9923	39.1159	25.1438	24.7	0.926018	485	30.6581	0.730088	2.88008	FLEX28	58.0546	2.18211	male	80	35.8	10	70	0	415	12	12	12	1	12	FALSE	46.6667	106.667
98	42.5499	37.6024	24.0577	26	0.970259	551	32.2468	0.757859	2.57654	FLEX28	65.7481	28.2442	female	70	75.46	20	50	0	480	12	12	12	1	12	FALSE	48.3333	81.6667
99	41.5998	38.5541	24.5214	25.9	0.967542	528	31.6	0.759619	3.36143	FLEX28	71.7195	25.2627	male	50	30.18	30	20	210	381	12	12	12	1	12	FALSE	106.667
100	40.6431	37.2318	23.923	24.4	0.914236	503	29.6554	0.729655	2.30024	FLEX28	73.1131	30.3387	male	75	65.09	15	60	197	370	12	12	12	1	12	FALSE	65	86.6667
101	34.0637	32.1892	21.0886	25.4	0.950117	657	30.7364	0.902319	3.13015	FLEX28	59.9355	8.34788	female	60	18.87	50	10	38	366	12	12	12	1	12	FALSE	83.3333	101.667
102	39.3469	36.1677	22.8556	24.9	0.931106	506	28.8915	0.734276	1.31565	FLEX28	71.9823	24.3728	female	80					310	12	12	12	1	12	FALSE	66.6667	83.3333
103	38.8392	36.8899	23.76	25.4	0.948281	566	32.0078	0.82411	3.17074	FLEX28	55.6699	50	female	70	73	40	30	0	459	12	12	12	1	12	FALSE	25	88.3333
104	40.0937	37.9024	24.442	25.9	0.968337	506	30.641	0.764235	2.61934	FLEX28	64.6119	11.4171	female	55	63.2				382	12	12	12	1	12	FALSE	75	86.6667
105	40.5403	38.2218	24.5714	26.5	0.989277	558	33.0607	0.815503	3.54978	FLEX28	46.5225	41.5094	female	95	84.9	40	55	0	374	12	12	12	1	12	FALSE	65	73.3333
106	36.0963	32.1619	20.2209	25.2	0.943914	667	30.7789	0.85269	2.89453	FLEX28	74.4601	15.5513	female	55	29.25	0	55	122	379	12	12	12	1	12	FALSE	66.6667	100
107	38.0519	35.1351	22.8202	24.6	0.919875	576	30.7219	0.807369	1.74145	FLEX28	86.8163	40.5511	male	35	1.88				359	12	12	12	1	12	FALSE	106.667	106.667
108	40.2786	36.9058	23.2181	21.2	0.926423	448	27.0811	0.672344	1.35574	FLEX24	28.8822	22.585	female	20					332	12	12	12	1	12	FALSE	93.3333	105
109	39.6789	35.5395	22.9012	25.3	0.946994	553	30.3959	0.766047	3.08817	FLEX28	84.1578	24.6658	male	50	38	35	15	28	365	12	12	12	1	12	FALSE	78.3333	106.667
110	37.8851	35.5555	22.6849	24.5	0.918053	574	31.1439	0.822061	2.17244	FLEX28	69.573	10.7	male	95	91.5	15	80	145	408	12	12	12	1	12	FALSE	78.3333	100
111	36.4366	33.3415	21.4028	24.9	0.931474	591	29.8447	0.819087	2.41495	FLEX28	57.4194	16.8107	female	75	83.96	10	65	0	368	12	12	12	1	12	FALSE	85	95
112	37.6873	34.405	21.6946	26.1	0.973555	610	31.1173	0.825671	2.73111	FLEX28	54.1476	38.8591	female	55	16.98	0	55	140	415	12	12	12	1	12	FALSE	106.667	110
113	36.4176	33.956	22.1574	21.6	0.940894	461	25.744	0.706909	0.944672	FLEX24	72.3957	15.8	male	70	45.28	60	10	313	324	12	12	12	1	12	FALSE	78.3333	107.5
114	38.4684	34.946	23.112	23.8	0.891899	535	29.5961	0.769359	3.2989	FLEX28	77.6991	45.5369	male	40	5.66	10	30	29	395	12	1-11	11	1	11	FALSE	65	83.3333
115	39.3597	34.6965	22.1577	25.7	0.96218	611	31.417	0.798204	3.54181	FLEX28	40.0145	17.9525	male	85	56.6	40	45	13	521	12	12	12	1	12	FALSE	68.3333	103.333
116	39.2576	36.6516	23.9563	22.9	0.861759	495	29.5158	0.751849	0.403428	FLEX28	75.6347	54.5418	male	55	8.49	65	-10	10	380	12	12	12	1	12	FALSE	41.6667	71.6667
117	42.8235	36.9312	23.9809	26.4	0.985365	567	31.9728	0.746617	3.41469	FLEX28	82.5643	9.68945	female	20	0				373	12	12	12	1	12	FALSE	106.667	106.667
118	41.2817	37.6106	24.557	25.5	0.954071	503	30.5399	0.739791	2.52395	FLEX28	77.3541	48.1078	male	40		25	15	0	360	12	12	12	1	12	FALSE	61.6667	105
119	39.6461	35.3672	22.509	24.5	0.917393	564	30.3684	0.765988	2.56712	FLEX28	58.8212	33.219	male	80	83.01	50	30	1	408	12	12	12	1	12	FALSE	83.3333	95
120	39.8759	36.6291	23.5594	24.9	0.932244	514	29.9589	0.751305	1.95683	FLEX28	79.0324	5.23488	female	35	24.52	0	35	33	441	12	12	12	1	12	FALSE	96.6667	106.667
121	36.6736	33.911	22.3128	24.2	0.905484	562	29.4451	0.802896	1.76623	FLEX28	53.5343	0.5	female	50	10.37				437	12	12	12	1	12	FALSE	106.667	106.667
122	36.3469	34.0874	22.2928	24.8	0.928934	576	30.1619	0.829832	2.48355	FLEX28	69.5757	35.5	female	55	10.37				351	12	12	12	1	12	FALSE	106.667
123	39.1163	37.088	23.9995	19.9	0.871621	404	25.9576	0.663601	0	FLEX24	58.0491	19.4145	male	95	89.62	55	40	0	466	11	12	12	1	12	FALSE	65	75
124	39.2247	35.9552	23.5176	24.4	0.913141	533	30.4388	0.776011	2.30364	FLEX28	50.3474	39.1685	male	70	55.66				376	12	12	12	1	12	FALSE	71.6667	100
125	34.9325	32.8246	21.6521	26.1	0.97434	678	31.8554	0.911913	3.47905	FLEX28	19.0257	19.0257	female	65	45.3				359	12	12	12	1	12	FALSE	106.667	106.667
126	36.9323	34.5371	22.4449	25.7	0.960964	594	31.0878	0.841752	2.46652	FLEX28	66.5366	66.5366	female	50	11.32				359	12	12	12	1	12	FALSE	75	106.667
127	39.4698	35.3345	22.2888	24.9	0.933365	563	30.2609	0.766683	2.44187	FLEX28	39.7599	33.6598	female	55	28.3	10	45	0	366	12	12	12	1	12	FALSE	70	86.6667
128	37.6526	34.5906	23.1407	25.6	0.957496	575	30.8384	0.819026	2.81166	FLEX28	68.7571	17.7389	male	65	30.2	40	25	16	393	12	12	12	1	12	FALSE	58.3333	71.6667
129	40.5099	36.942	23.5773	28.9	0.956547	580	32.7927	0.8095	4.92616	FLEXSOFT	77.2719	23.9129	male	85	34.9				280	12	1-11	11	1	11	FALSE	66.6667	106.667
130	37.5431	33.8282	22.246	24.8	0.929791	581	30.3459	0.808297	2.73218	FLEX28	53.6164	34.0212	female	80	27	90	-10	210	367	12	12	12	1	12	FALSE	73.3333	106.667
131	38.7009	35.866	22.8813	25.2	0.942596	566	31.1337	0.804471	2.76727	FLEX28	37.2355	22.0265	female	70	51.9	10	60	56	367	12	12	12	1	12	FALSE	76.6667	93.3333
132	38.6814	34.5086	22.024	24.7	0.925011	561	29.7858	0.770029	2.32254	FLEX28	55.3167	40.0282	female	45	18.86				371	12	12	12	1	12	FALSE	105	106.667
133	34.3153	32.1527	21.2933	22.3	0.839518	546	27.5459	0.802728	1.82346	FLEX28	76.3986	42.0406	female	70	59.4	15	55	138	365	11	1-11	11	1	11	FALSE	58.3333	80
134	39.0681	36.2513	23.5368	26	0.972041	554	31.3592	0.80268	3.29041	FLEX28	53.0469	4.3	female	30	0				337	12	12	12	1	12	FALSE	106.667	106.667
135	37.434	34.6007	23.0349	24.7	0.925716	546	29.6798	0.792857	1.58278	FLEX28	71.4046	39.6531	male	50	40.6	0	50	69	361	12	12	12	1	12	FALSE	68.3333	93.3333
136	39.331	37.3559	24.4003	26	0.972825	546	32.1847	0.818302	2.67732	FLEX28	48.858	48.858	female	85	49.1	0	85	138	430	12	12	12	1	12	FALSE	88.3333	93.3333
137	38.2275	33.5339	21.5528	23.6	0.946909	549	28.5538	0.746944	3.0523	FLEX26	67.9165	26.8589	female	70	77.4	10	60	224	436	12	12	12	1	12	FALSE	95	106.667
138	40.8662	37.9182	24.2	24.9	0.933223	537	31.818	0.778589	2.22396	FLEX28	49.6875	6.34921	female	60	69.8	0	60	37	381	12	12	12	1	12	FALSE	90	106.667
139	38.8326	34.6011	22.3745	24.7	0.925482	549	29.5159	0.76008	2.24233	FLEX28	41.4492	19.3871	male	85	59	35	50	0	393	12	12	12	1	12	FALSE	66.6667	98.3333
140	40.5294	35.768	23.2385	25.2	0.941387	519	29.7004	0.732811	3.99043	FLEX28	73.072	24.5618	female	60	77.35	75	-15	0	298	12	1-11	11	1	11	FALSE	70	106.667
141	40.9154	36.6229	23.4737	24.9	0.933062	497	28.9788	0.70826	1.89915	FLEX28	60.1436	49.6027	male	70	83	35	35	24	501	12	12	12	1	12	FALSE	61.6667	70
142	37.0239	33.2963	21.0135	25.4	0.950337	628	30.5762	0.825848	2.16359	FLEX28	54.6404	1.61537	female	45	56.6	30	15	0	326	12	12	12	1	12	TRUE	70	103.333
143	40.0596	36.2401	23.6099	23.4	0.879705	482	28.4656	0.710582	1.14958	FLEX28	57.7972	19.7294	male	35	47.16	5	30	207	372	12	12	12	1	12	FALSE	80	75
144	36.2535	33.7953	21.9339	24.8	0.927689	587	30.3125	0.836127	2.14422	FLEX28	60.453	54.7308	male	55	66	0	55	46	354	12	12	12	1	12	FALSE	88.3333	106.667
145	38.4475	36.1493	23.0793	23.6	0.944272	512	29.3239	0.7627	3.15309	FLEX26	66.271	15.7348	male	70	61.3	60	10	1	346	12	12	12	1	12	FALSE	63.3333	88.3333
146	39.3844	35.6522	22.8837	24.6	0.921304	585	31.4958	0.799704	2.46668	FLEX28	61.0909	15.784	female	55	57.5	40	15	95	351	12	12	12	1	12	FALSE	53.3333	106.667
147	41.6899	37.6769	24.9001	25.8	0.963804	561	32.5169	0.77997	2.51864	FLEX28	72.968	4.37518	male	90	97.2	85	5	0	351	12	12	12	1	12	FALSE	55	66.6667
148	44.2276	39.72	25.1515	24.6	0.921133	456	29.4482	0.665833	1.71574	FLEX28	40.7209	34.8	female	50	25.5	25	25	121	374	12	12	12	1	12	FALSE	66.6667	75
149	39.4303	36.0449	23.4327	25.2	0.944097	606	32.3674	0.820875	2.79642	FLEX28	85.3269	19.8635	female	40	15.1	0	40	0	340	12	12	12	1	12	FALSE	81.6667	98.3333
150	39.6419	36.1646	23.3743	25.1	0.939468	586	32.0704	0.809003	2.31248	FLEX28	38.2267	23.0176	female	70	45.3	10	60	0	371	12	12	12	1	12	FALSE	85	98.3333
151	38.8913	36.2589	23.3711	26.2	0.977266	590	32.561	0.837231	2.72962	FLEX28	41.2301	35.1301	female	75	34.9				337	12	1-5,7-12	11	1	12	FALSE	63.3333	106.667
152	37.5782	33.7065	21.9487	25.5	0.953572	611	30.7273	0.81769	3.35845	FLEX28	58.9581	21.1339	female	85	54	25	60	21	379	12	12	12	1	12	FALSE	73.3333	106.667
153	39.0579	35.3932	23.1295	24.9	0.932398	541	30.114	0.771008	2.28469	FLEX28	70.1917	15.1735	male	25	24.5	45	-20	0	379	12	12	12	1	12	FALSE	50
